# Supplementary material for: X-ray Tomography Unveils the Construction Technique of Un-Montu’s Egyptian Coffin (Early 26th Dynasty)
Source: J Imaging. 2022 Feb 7;8(2):39. doi: 10.3390/jimaging8020039 (PMC8879447; doi:10.3390/jimaging8020039)
Supplement: Supplementary file 1 [file jimaging-08-00039-s001.zip]

Archive with 1 entries (1 files):
- jimaging-1526858-supplementary.pdf
